# Supplementary material for: Pahon Cave, Gabon: New insights into the Later Stone Age in the African rainforest
Source: PLoS One. 2025 Dec 10;20(12):e0336405. doi: 10.1371/journal.pone.0336405 (PMC12694821; doi:10.1371/journal.pone.0336405)
Supplement: S1 Data — (XLSX) [file pone.0336405.s001.xlsx]

## Sheet: PAHON
SITE	DEPTH	NUMERO	Type d'éclats	LONGUEUR	LARGEUR	EPAISSEUR	TALON	NOMBRE DE NEGATIF	ORIENTATION
PAHON	80-100CM	211	Simple	24	15	7	Lisse	2	Bidir
PAHON	80-100CM	209	Simple	35	21	8	Cortical	1	Unidir
PAHON	80-100CM	196	Simple	24	33	10	Cortical	2	Unidir	USURES
PAHON	80-100CM	207	Simple	26	33	6	Dièdre	3	Bidir
PAHON	80-100CM	218	Simple	23	25	7	Lisse	3	Bidir
PAHON	80-100CM	203	Simple	37	25	7	Lisse	2	Unidir
PAHON	80-100CM	183	Simple	43	30	7	Absent	1	Unidir
PAHON	80-100CM	200	Simple	24	18	4	Dièdre	2	Unidir
PAHON	80-100CM	205	Simple	35	26	10	Dièdre	3	Unidir	USURES
PAHON	80-100CM	216	Simple	25	23	5	Cortical	2	Unidir	USURES
PAHON	80-100CM	185	Simple	30	14	10	Dièdre	2	Bidir
PAHON	80-100CM	235	Simple	25	16	9	Absent	3	Bidir
PAHON	80-100CM	221	Simple	14	21	5	Dièdre	1	Unidir
PAHON	80-100CM	217	Simple	21	22	10	Cortical	2	Unidir	USURES
PAHON	80-100CM	194	Simple	32	22	6	Lisse	3	Unidir
PAHON	80-100CM	190	Simple	22	30	7	Dièdre	2	Unidir
PAHON	80-100CM	195	Simple	30	23	6	Absent	1	Unidir
PAHON	80-100CM	219	Simple	31	15	5	Lisse	3	Unidir
PAHON	80-100CM	215	Simple	27	23	7	Lisse	5	Bidir
PAHON	80-100CM	193	Simple	51	38	10	Dièdre	6	Multidir
PAHON	80-100CM	232	Simple	33	31	12	Cortical	5	Bidir
PAHON	80-100CM	188	Simple	43	28	9	Absent	0	Ind
PAHON	80-100CM	234	Simple	19	20	6	Facetté	1	Unidir
PAHON	80-100CM	199	Simple	36	27	9	Lisse	2	Bidir
PAHON	80-100CM	187	Simple	36	37	9	Cortical	3	Bidir
PAHON	80-100CM	213	Simple	35	27	8	Lisse	2	Unidir
PAHON	80-100CM	220	Simple	51	31	10	Facetté	6	Multidir
PAHON	80-100CM	223	Simple	23	19	5	Dièdre	2	Unidir
PAHON	80-100CM	229	Simple	38	28	9	Cortical	2	Unidir
PAHON	80-100CM	231	Simple	35	19	9	Cortical	2	Unidir
PAHON	80-100CM	225	Simple	27	18	7	Lisse	3	Bidir
PAHON	80-100CM	206	Simple	23	21	4	Cortical	1	Unidir
PAHON	80-100CM	247	Allongé	25	13	8	Cortical	2	Unidir
PAHON	80-100CM	227	Allongé	33	19	9	Facetté	2	Bidir
PAHON	80-100CM	238	Allongé	54	20	11	Lisse	3	Bidir
PAHON	80-100CM	246	Allongé	28	16	5	Cortical	2	Unidir
PAHON	80-100CM	204	Allongé	33	21	7	Facetté	2	Bidir
PAHON	80-100CM	212	Allongé	28	12	16	Cortical	1	Unidir
PAHON	80-100CM	241	Allongé	52	29	12	Lisse	3	Unidir
PAHON	80-100CM	191	Allongé	51	26	7	Lisse	1	Unidir
PAHON	80-100CM	228	Allongé	25	14	6	Lisse	3	Bidir	cort
PAHON	80-100CM	248	Allongé	29	10	5	Puncti	1	Unidir	Cort
PAHON	80-100CM	201	Allongé	34	17	4	Lisse	3	Unidir
PAHON	80-100CM	224	Allongé	36	20	8	Lisse	2	Orto	cort
PAHON	80-100CM	214	Allongé	40	25	8	Absent	3	Centri
PAHON	80-100CM	251	Allongé	23	9	4	Absent	3	Ind
PAHON	80-100CM	242	Allongé	35	18	6	Lisse	4	Unidir
PAHON	80-100CM	186	Allongé	39	23	10	Puncti	3	Bidir	USURES
PAHON	80-100CM	245	Allongé	40	24	7	Facetté	6	Centri	Levallois?
PAHON	80-100CM	197	Allongé	42	17	7	Puncti	2	Bidir
PAHON	80-100CM	198	Allongé	33	18	6	Lisse	4	Multidir
PAHON	80-100CM	244	Allongé							Remontage
PAHON	80-100CM	249	Allongé	31	12	3	Absent	1	Ind
PAHON	80-100CM	202	Allongé	27	13	6	Lisse	4	Orto
PAHON	80-100CM	236	Allongé	39	25	9	Facetté	4	Bidir	Quartz
PAHON	80-100CM	184	Allongé	43	17	8	Lisse	2	Unidir
PAHON	80-100CM	189	Allongé	31	14	5	Lisse	2	Ind
PAHON	80-100CM	240	Allongé	28	10	4	Absent	2	Ind	Quartz
PAHON	80-100CM	250	Allongé	26	13	4	Absent	3	Bidir
PAHON	80-100CM	237	Allongé	48	22	8	Lisse	3	Orto	USURES
PAHON	80-100CM	243	Allongé	36	22	5	Absent	Ind	Ind	Façonage?
PAHON	80-100CM	192	Allongé	40	30	10	Lisse	3	Unidir
	80-100CM	239	Allongé	49	28	12	Facetté	1	Unidir
	60-70CM	57	Simple	20	29	6	Dièdre	3	Orto
	60-70CM	66	Simple	8	40	9	Puncti	3	Bidir
	60-70CM	51	Simple	28	30	10	Cortical	2	Bidir
	60-70CM	46	Simple	57	28	12	Lisse	6	Orto	USURES	40-50°
	60-70CM	53	Simple	26	23	7	Dièdre	2	Bidir
	60-70CM	62	Simple	26	16	6	Puncti	2	Bidir
	60-70CM	33	Simple	22	21	7	Absent	0	Ind
	60-70CM	31	Simple	30	20	5	Dièdre	5	Multidir
	60-70CM	40	Simple	26	12	4	Lisse	1	Unidir
	60-70CM	49	Simple	19	16	5	Facetté	1	Unidir
	60-70CM	34	Simple	23	22	7	Puncti	2	Bidir
	60-70CM	32	Simple	17	30	5	Facetté	1	Unidir
	60-70CM	35	Simple	26	35	7	Lisse	2	Bidir	USURES	25-30°
	50-60CM	25	Simple	37	29	6	Dièdre	3	Bidir
	50-60CM	174	Simple	25	19	7	Lisse	5	Centri
	50-60CM	169	Simple	14	24	5	Lisse	3	Bidir
	50-60CM	142	Simple	22	24	7	Dièdre	3	Bidir
	50-60CM	179	Simple	17	18	7	Absent	2	Bidir
	50-60CM	146	Simple	24	17	8	Lisse	2	Unidir
	50-60CM	161	Simple	41	28	5	Facetté	5	Multidir
	50-60CM	152	Simple	21	18	6	Dièdre	3	Bidir
	50-60CM	171	Simple	26	18	6	Facetté	1	Unidir
	50-60CM	168	Simple	14	27	6	Dièdre	1	Unidir
	50-60CM	144	Simple	24	22	4	Cortical	4	Bidir
	50-60CM	180	Simple	14	26	7	Facetté	3	Bidir
	50-60CM	162	Simple	35	29	8	Lisse	2	Unidir
	50-60CM	149	Simple	30	24	7	Absent	3	Multidir
	50-60CM	155	Simple	26	31	9	Cortical	4	Unidir	Négatif de lamelles
	50-60CM	18	Simple	41	38	11	Dièdre	3	Bidir
	50-60CM	166	Simple	29	21	7	Facetté	3	Bidir
	50-60CM	178	Simple	32	21	9	Cortical	2	Unidir
	50-60CM	151	Simple	34	30	5	Lisse	3	Bidir
	50-60CM	26	Simple	24	24	5	Facetté	2	Bidir
	50-60CM	176	Simple	23	16	11	Absent	1	Unidir
	50-60CM	21	Simple	31	25	7	Facetté	4	Bidir
	50-60CM	22	Simple	30	22	9	Puncti	3	Bidir
	50-60CM	20	Simple	27	17	9	Puncti	5	Multidir
	50-60CM	19	Simple	28	19	8	Puncti	5	Multidir
	50-60CM	173	Simple	28	33	9	Facetté	5	Multidir
	50-60CM	153	Simple	17	19	5	Facetté	3	Bidir
	50-60CM	159	Simple	19	29	5	Facetté	6	Multidir
	50-60CM	157	Simple	16	14	3	Absent	1	Unidir
	50-60CM	27	Allongé	29	16	6	Absent	5	Multidir
	50-60CM	167	Allongé	27	9	6	Puncti	3	Bidir
	50-60CM	177	Allongé	36	18	7	Lisse	4	Bidir
	50-60CM	158	Allongé	27	15	7	Facetté	2	Unidir
	50-60CM	154	Allongé	29	18	5	Cortical	2	Bidir
	50-60CM	16	Allongé	25	10	5	Puncti	3	Bidir
	50-60CM	172	Allongé	26	15	5	Absent	2	Bidir
	50-60CM	17	Allongé	43	15	9	Cortical	2	Unidir
	50-60CM	23	Allongé	42	21	4	Lisse	4	Orto
	30-40CM	130	Allongé	37	17	5	Puncti	2	Unidir
	30-40CM	80	Allongé	26	16	5	Lisse	1	Unidir
	30-40CM	96	Allongé	52	23	16	Facetté	4	Bidir
	30-40CM	135	Allongé	36	14	6	Cortical	2	Unidir
	30-40CM	81	Allongé	30	15	3	Facetté	4	Bidir
	30-40CM	83	Allongé	22	12	3	Lisse	3	Unidir
	30-40CM	105	Allongé	43	21	7	Lisse	2	Unidir
	30-40CM	137	Allongé	44	31	7	Lisse	2	Bidir	USURES	25-30° coche
	30-40CM	84	Allongé	38	20	5	Lisse	3	Bidir
	30-40CM	86	Allongé	38	19	5	Facetté	2	Unidir
	30-40CM	79	Simple	17	20	6	Facetté	2	Unidir	Court
	30-40CM	127	Simple	28	16	6	Lisse	2	Bidir
	30-40CM	99	Simple	26	20	7	Absent	3	Unidir
	30-40CM	140	Simple	24	17	7	Cortical	2	Unidir
	30-40CM	77	Simple	18	34	7	Puncti	4	Bidir	Court
	30-40CM	19	Simple	19	13	6	Absent	1	Unidir
	30-40CM	141	Simple	37	25	7	Facetté	4	Unidir
	30-40CM	124	Simple	28	25	7	Facetté	3	Bidir
	30-40CM	129	Simple	34	29	8	Lisse	2	Unidir
	30-40CM	113	Simple	37	22	7	Lisse	2	Bidir
	30-40CM	139	Simple	30	19	5	Absent	2	Unidir
	30-40CM	136	Simple	33	26	7	Dièdre	3	Bidir
	30-40CM	134	Simple	37	47	8	Lisse	3	Unidir	Court
	30-40CM	94	Simple	45	25	11	Puncti	3	Unidir
	30-40CM	104	Simple	35	31	9	Cortical	3	Multidir
	30-40CM	98	Simple	37	41	11	Puncti	7	Multidir	Court
	30-40CM	76	Simple	25	13	5	Absent	3	Unidir
	30-40CM	92	Simple	42	37	9	Facetté	4	Orto
	30-40CM	132	Simple	31	21	6	Dièdre	1	Unidir	Court
	30-40CM	133	Simple	32	22	5	Facetté	3	Bidir
	30-40CM	114	Simple	44	33	9	Facetté	3	Bidir
	30-40CM	118	Simple	31	43	13	Dièdre	6	Multidir	Court
	30-40CM	126	Simple	24	22	4	Absent	2	Unidir
	30-40CM	109	Simple	24	39	6	Facetté	1	Unidir	Court
	30-40CM	117	Simple	16	16	5	Absent	2	Unidir
	30-40CM	100	Simple	34	19	9	Lisse	2	Unidir
	30-40CM	88	Simple	33	27	8	Facetté	3	Unidir
	30-40CM	115	Simple	26	39	7	Dièdre	1	Unidir	Court
	30-40CM	101	Simple	35	26	10	Cortical	2	Unidir
	30-40CM	125	Simple	35	21	8	Dièdre	1	Unidir
	30-40CM	120	Simple	30	23	6	Absent	3	Centri
	30-40CM	123	Simple	37	31	15	Facetté	3	Unidir
	30-40CM		Simple	30.75	26.3125	7.625
	30-40CM		Simple
TOB	30-40CM
SDG	17-30CM		Simple	36	31	7	Dièdre	2	Unidir
SDG	17-30CM		Simple	38	33	11	Dièdre	3	Bidir
SDG	17-30CM		Simple	31	18	4	Facetté	2	Unidir
SDG	17-30CM		Simple	36	23	7	Cortical	2	Bidir
SDG	17-30CM		Simple	30	20	8	Facetté	2	Unidir
SDG	17-30CM		Simple	28	16	6	Cortical	2	Unidir
SDG	17-30CM		Simple	28	10	2	Absent	2	Bidir
SDG	17-30CM		Allongé	62	31	17	Cortical	1	Unidir
SDG	17-30CM		Allongé	50	32	15	Puncti	2	Unidir
SDG	17-30CM		Allongé	53	20	8	Dièdre	2	Bidir
SDG	17-30CM		Allongé	40	23	8	Lisse	3	Bidir
SDG	17-30CM		Allongé	35	23	12	Cortical	2	Unidir
SDG	17-30CM		Allongé	38	22	7	Puncti	2	Centri
SDG	80-96CM		Simple	33	37	7	Lisse	7	Multi	Court
SDG	80-96CM		Simple	26	27	6	Cortical	3	Bidir	Court
SDG	80-96CM		Simple	37	34	7	Dièdre	6	Multi
SDG	80-96CM		Simple	41	36	13	Lisse	3	Bidir
SDG	80-96CM		Simple	36	24	8	Cortical	2	Unidir
SDG	80-96CM		Simple	32	35	9	Cortical	2	Bidir	Court
SDG	80-96CM		Simple	34	22	7	Cortical	2	Unidir
SDG	80-96CM		Simple	23	33	7	Dièdre	1	Unidir	Court
SDG	80-96CM		Simple	27	26	9	Cortical	2	Unidir
SDG	80-96CM		Simple	32	23	7	Lisse	3	Bidir
				32.1	29.7	8
SDG	80-96CM		Allongé	70	40	9	Facetté	3	Bidir
SDG	80-96CM		Allongé	31	12	7	Cortical	1	Unidir
SDG	80-96CM		Allongé	46	14	7	Lisse	1	Unidir
SDG	80-96CM		Allongé	51	33	17	Dièdre	6	Centri
SDG	80-96CM		Allongé	38	23	7	Dièdre	4	Bidir
SDG	80-96CM		Allongé	50	35	8	Lisse	3	Bidir
SDG	80-96CM		Allongé	47.6667	26.1667	9.16667
SDG	30-80CM		Simple	44	24	16	Lisse	6	Centri
SDG	30-80CM		Simple	40	35	14	Cortical	2	Unidir
SDG	30-80CM		Simple	36	48	15	Facetté	3	Bidir	Court
SDG	30-80CM		Simple	24	24	5	Cortical	2	Bidir		44
SDG	30-80CM		Simple	23	27	11	Facetté	2	Unidir	Court	26
SDG	30-80CM		Simple	21	32	10	Absent	2	Unidir	Court	14
SDG	30-80CM		Simple	27	30	7	Cortical	3	Bidir	Court	1
SDG	30-80CM		Simple	26	23	5	Dièdre	1	Unidir
SDG	30-80CM		Simple	14	20	3	Puncti	1	Unidir	Court
SDG	30-80CM		Simple	42	28	9	Absent	3	Centri
SDG	30-80CM		Simple	40	33	7	Facetté	4	Multi
SDG	30-80CM		Simple	28	24	4	Cortical	2	Unidir
SDG	30-80CM		Simple	26	21	13	Facetté	2	Bidir	Court
SDG	30-80CM		Simple	28	33	7	Lisse	1	Unidir	Court
SDG	30-80CM		Simple	28	37	4	Facetté	1	Unidir	Court
SDG	30-80CM		Simple	19	27	6	Facetté	1	Unidir	Court
SDG	30-80CM		Simple	36	28	6	Absent	1	Unidir
SDG	30-80CM		Simple	22	24	6	Cortical	3	Unidir	Court
SDG	30-80CM		Simple	18	28	7	Facetté	3	Bidir	Court
SDG	30-80CM		Simple	23	15	3	Cortical	2	Unidir
SDG	30-80CM		Simple	16	26	5	Absent	1	Unidir	Court
SDG	30-80CM		Simple	27	18	6	Absent	2	Unidir
SDG	30-80CM		Simple	16	26	7	Lisse	4	Multi	Court
SDG	30-80CM		Simple	20	16	7	Cortical	2	Unidir
SDG	30-80CM		Simple	16	24	4	Lisse	2	Unidir	Court
SDG	30-80CM		Simple	20	27	6	Lisse	1	Unidir	Court
SDG	30-80CM		Simple	27	22	4	Dièdre	3	Bidir
SDG	30-80CM		Simple	28	22	5	Lisse	2	Bidir
SDG	30-80CM		Simple	20	17	7	Facetté	4	Centri
SDG	30-80CM		Simple	23	21	6	Dièdre	3	Multi
SDG	30-80CM		Simple	20	13	7	Absent	4	Bidir
SDG	30-80CM		Simple	19	18	4	Dièdre	1	Unidir
SDG	30-80CM		Simple	21	14	3	Absent	2	Unidir
SDG	30-80CM		Simple	22	12	5	Absent	1	Unidir
SDG	30-80CM		Simple	22	16	1	Absent	1	Unidir
SDG	30-80CM		Simple	26	14	6	Puncti	1	Unidir
SDG	30-80CM		Simple	23	20	6	Dièdre	2	Bidir
SDG	30-80CM		Simple	22	19	6	Cortical	2	Bidir
SDG	30-80CM		Simple	12	19	4	Lisse	1	Unidir
SDG	30-80CM		Simple	22	18	4	Puncti	1	Unidir
SDG	30-80CM		Simple	20	18	4	Absent	1	Unidir
SDG	30-80CM		Simple	24	17	4	Puncti	4	Centri
SDG	30-80CM		Simple	25	18	3	Lisse	1	Unidir
SDG	30-80CM		Simple	37	29	9	Facetté	2	Unidir
SDG	30-80CM		Simple	17	35	7	Lisse	3	Bidir	Court
SDG	30-80CM		Simple	19	30	6	Dièdre	2	Bidir	Court
SDG	30-80CM		Simple	28	21	13	Cortical	2	Unidir
SDG	30-80CM		Simple	24	22	5	Lisse	1	Unidir	Court
SDG	30-80CM		Simple	31	21	4	Puncti	1	Unidir
SDG	30-80CM		Simple	38	30	11	Lisse	2	Unidir
SDG	30-80CM		Simple	27	29	9	Dièdre	2	Unidir
	30-80CM		Simple	32	24	9	Cortical	2	Bidir
	30-80CM		Simple	38	34	10	Lisse	2	Bidir
	30-80CM		Simple	30	20	6	Facetté	2	Bidir
	30-80CM		Simple	28	23	7	Facetté	2	Unidir
	30-80CM		Simple	31	26	8	Lisse	2	Unidir
	30-80CM		Simple	23	28	7	Lisse	1	Unidir
	30-80CM		Simple	26	22	9	Cortical	3	Unidir
	30-80CM		Simple	23	24	11	Puncti	4	Multi	Court
	30-80CM		Simple	22	30	5	Lisse	1	Unidir	Court
	30-80CM		Simple	28	28	8	Cortical	3	Bidir
	30-80CM		Simple	30	36	5	Dièdre	3	Bidir	Court
	30-80CM		Simple	23	24	6	Facetté	1	Unidir	Court
	30-80CM		Simple	26	28	11	Cortical	1	Unidir	Court
	30-80CM		Simple	34	28	4	Facetté	1	Unidir
	30-80CM		Simple	31	21	7	Cortical	3	Unidir
	30-80CM		Simple	28	26	7	Dièdre	4	Bidir
	30-80CM		Simple	20	20	8	Absent	1	Unidir
	30-80CM		Simple	24	19	5	Lisse	1	Unidir
	30-80CM		Simple	20	33	6	Facetté	1	Unidir
	30-80CM		Simple	26	20	7	Puncti	1	Unidir
	30-80CM		Simple	31	29	9	Lisse	2	Unidir
	30-80CM		Simple	25	19	7	Lisse	3	Unidir
	30-80CM		Simple	28	26	4	Facetté	3	Multi
	30-80CM		Simple	24	20	5	Cortical	2	Unidir
	30-80CM		Simple	22	15	8	Absent	1	Unidir
	30-80CM		Simple	26	24	3	Absent	1	Unidir
	30-80CM		Simple	27	24	6	Absent	1	Unidir
	30-80CM		Simple	40	26	10	Absent	2	Unidir
	30-80CM		Simple	25	24	5	Absent	2	Unidir
	30-80CM		Simple	24	25	3	Absent	1	Unidir	Court
	30-80CM		Simple	26	22	10	Absent	2	Unidir
	30-80CM		Simple	25	37	7	Cortical	3	Unidir	Court
	30-80CM		Simple	28	22	6	Facetté	2	Unidir
	30-80CM		Simple	30	21	8	Absent	2	Unidir
	30-80CM		Simple	19	13	8	Absent	2	Unidir
	30-80CM		Simple	31	20	6	Lisse	2	Bidir
	30-80CM		Simple	24	19	6	Lisse	3	Unidir
	30-80CM		Simple	23	17	9	Facetté	1	Unidir
	30-80CM		Simple	20	17	4	Puncti	1	Unidir
	30-80CM		Simple	23	22	5	Facetté	2	Bidir
	30-80CM		Simple	18	23	5	Lisse	3	Bidir	Court
	30-80CM		Simple	43	30	14	Absent	2	Bidir
	30-80CM		Simple	49	31	13	Facetté	2	Bidir
	30-80CM		Simple	28	20	4	Puncti	2	Unidir
	30-80CM		Simple	37	41	16	Cortical	3	Bidir	Court
	30-80CM		Simple	33	30	7	Cortical	3	Bidir
	30-80CM		Simple	26	31	4	Lisse	1	Unidir	Court
	30-80CM		Simple	19	32	6	Puncti	1	Unidir	Court
	30-80CM		Simple	35	25	6	Dièdre	3	Multi
	30-80CM		Simple	39	41	13	Cortical	4	Multi	Court
	30-80CM		Simple	32	35	12	Cortical	1	Unidir	Court
	30-80CM		Simple	47	37	16	Cortical	3	Bidir
	30-80CM		Simple	46	34	15	Lisse	4	Multi
	30-80CM		Simple	34	35	12	Facetté	2	Unidir	Court
	30-80CM		Simple	27	31	8	Facetté	2	Unidir	Court
	30-80CM		Simple	32	22	7	Facetté	2	Unidir
	30-80CM		Simple	32	29	6	Lisse	3	Unidir
	30-80CM		Simple	30	27	7	Dièdre	4	Multi
	30-80CM		Simple	44	39	6	Cortical	4	Multi
	30-80CM		Simple	32	27	6	Dièdre	2	Unidir
	30-80CM		Simple	40	43	10	Dièdre	1	Unidir	Court
	30-80CM		Simple	28	21	3	Cortical	2	Unidir
	30-80CM		Simple	23	33	6	Facetté	3	Bidir	Court
	30-80CM		Simple	20	23	4	Cortical	1	Unidir	Court
	30-80CM		Simple	44	33	9	Puncti	6	Centri
	30-80CM	2	Simple	45	31	12	Facetté	4	Multi		Usures Distale
	30-80CM	6	Simple	38	28	6	Cortical	4	Multi		Usures Latérale
	30-80CM	7	Simple	27	36	9	Cortical	5	Multi	Court	Usures Latérale
	30-80CM	3	Simple	17	22	6	Cortical	3	Bidir	Court	Usures Distale
	30-80CM	8	Simple	33	25	8	Lisse	3	Multi		Usures Latérale
	30-80CM		Simple	33	21	13	Cortical	4	Multi
	30-80CM	4	Simple	26	21	7	Lisse	2	Bidir		Usures Distale
	30-80CM		Simple	36	31	16	Absent	3	Multi
	30-80CM	5	Simple	35	35	8	Cortical	2	Bidir		Usures Distale
PAHON/SDG	30-80CM	20	Allongé	59	35	13	Cortical	5	Multi		Bilatéral	Usures	45°
PAHON/SDG	30-80CM	21	Allongé	39	22	7	Lisse	2	Unidir		Bilatéral	Usures	25°
PAHON/SDG	30-80CM	22	Allongé	32	28	9	Facetté	4	Multi		Bilatéral	Usures	30°
PAHON/SDG	30-80CM	23	Allongé	54	30	10	Cortical	2	Bidir		Bilatéral	Usures	30°
PAHON/SDG	30-80CM	18	Allongé	66	26	13	Lisse	2	Unidir		Latéro-distal	Usures	35°
PAHON/SDG	30-80CM	24	Allongé	53	23	4	Cortical	2	Unidir		Latéro-distal	Usures	20°
PAHON/SDG	30-80CM	25	Allongé	47	31	7	Lisse	2	Bidir		Bilatéral	Usures	35°
PAHON/SDG	30-80CM	26	Allongé	43	21	5	Facetté	2	Unidir		Bilatéral	Usures	25°
	30-80CM		Allongé	47	25	8	Facetté	2	Unidir
	30-80CM		Allongé	47	36	4	Facetté	7	Multi
	30-80CM		Allongé	39	16	6	Puncti	5	Multi
	30-80CM		Allongé	38	15	5	Facetté	3	Unidir
	30-80CM		Allongé	30	21	6	Cortical	3	Unidir
	30-80CM		Allongé	42	25	8	Lisse	2	Bidir
	30-80CM		Allongé	42	28	9	Facetté	2	Unidir
	30-80CM		Allongé	12	25	49	Lisse	2	Unidir
	30-80CM		Allongé	50	22	8	Puncti	2	Unidir
	30-80CM		Allongé	46	30	10	Facetté	2	Unidir
	30-80CM		Allongé	39	23	7	Lisse	4	Bidir
	30-80CM		Allongé	36	28	9	Absent	2	Unidir
	30-80CM		Allongé	43	28	13	Cortical	4	Unidir
	30-80CM		Allongé	44	21	9	Lisse	2	Unidir
	30-80CM	27	Allongé	54	23	16	Absent	2	Unidir
	30-80CM	28	Allongé	44	18	7	Cortical	3	Unidir
	30-80CM	29	Allongé	45	13	6	Facetté	2	Unidir
	30-80CM		Allongé	37	15	5	Lisse	3	Unidir
	30-80CM		Allongé	49	38	11	Puncti	1	Unidir
	30-80CM		Allongé	32	20	7	Lisse	3	Bidir
	30-80CM		Allongé	45	28	6	Lisse	2	Bidir
	30-80CM		Allongé	38	21	7	Absent	3	Unidir
	30-80CM		Allongé	40	23	6	Lisse	3	Unidir
	30-80CM		Allongé	51	24	9	Lisse	2	Unidir
	30-80CM		Allongé	36	26	6	Dièdre	5	Multi
	30-80CM		Allongé	33	14	6	Lisse	1	Unidir
	30-80CM		Allongé	47	20	5	Lisse	2	Unidir
	30-80CM	30	Allongé	52	21	14	Lisse	2	Unidir
	30-80CM		Allongé	34	20	5	Lisse	3	Unidir
	30-80CM		Allongé	39	27	7	Lisse	3	Bidir
	30-80CM		Allongé	36	17	6	Lisse	2	Unidir
	30-80CM		Allongé	24	17	4	Dièdre	2	Unidir
	30-80CM		Allongé	36	18	12	Dièdre	1	Unidir
	30-80CM		Allongé	39	20	6	Cortical	3	Unidir
	30-80CM		Allongé	28	23	5	Cortical	2	Unidir
	30-80CM		Allongé	35	17	13	Absent	3	Bidir
	30-80CM		Allongé	34	21	12	Cortical	2	Unidir
	30-80CM		Allongé	29	16	10	Cortical	2	Bidir
	30-80CM		Allongé	36	17	9	Cortical	2	Unidir
	30-80CM		Allongé	42	18	12	Cortical	1	Unidir
	30-80CM		Allongé	34	18	7	Facetté	2	Unidir
	30-80CM		Allongé	40	24	6	Facetté	2	Unidir
	30-80CM		Allongé	30	16	4	Lisse	3	Unidir
	30-80CM		Allongé	43	25	8	Cortical	3	Bidir
	30-80CM		Allongé	50	25	11	Dièdre	5	Multi
	30-80CM		Allongé	46	27	10	Lisse	3	Unidir
	30-80CM		Allongé	36	21	6	Lisse	1	Unidir
	30-80CM		Allongé	40	21	12	Facetté	3	Bidir
	30-80CM		Allongé	43	28	8	Facetté	4	Multi
	30-80CM		Allongé	36	19	4	Lisse	2	Unidir
	30-80CM		Allongé	40	19	9	Facetté	2	Unidir
PAHON/SDG	30-80CM	31	Allongé	44	28	6	Facetté	3	Bidir	Bilatéral		Usures	35°
	30-80CM		Allongé	49	22	6	Absent	2	Unidir
	30-80CM		Allongé	29	20	6	Absent	2	Unidir
	30-80CM		Allongé	45	33	9	Lisse	3	Bidir
	30-80CM		Allongé	32	24	7	Cortical	4	Bidir
	30-80CM		Allongé	39	14	9	Cortical	2	Unidir
	30-80CM		Allongé	32	22	7	Lisse	1	Unidir
	30-80CM		Allongé	41	20	7	Absent	1	Unidir
	30-80CM		Allongé	31	18	4	Facetté	3	Unidir
	30-80CM		Allongé	34	12	10	Cortical	2	Unidir
	30-80CM		Allongé	44	25	4	Facetté	2	Unidir
				40.3	22.5	8.44286
	30-80CM		Lamelle	25	10	9	Lisse	2	Unidir
	30-80CM		Lamelle	29	17	6	Cortical	2	Unidir
	30-80CM		Lamelle	20	8	3	Lisse	1	Unidir
	30-80CM		Lamelle	29	14	3	Lisse	2	Unidir
	30-80CM		Lamelle	27	15	7	Facetté	3	Bidir
	30-80CM		Lamelle	24	11	2	Facetté	2	Unidir
	30-80CM		Lamelle	27	19	6	Cortical	2	Unidir
	30-80CM		Lamelle	26	9	3	Cortical	1	Unidir
	30-80CM		Lamelle	25	12	3	Lisse	3	Bidir
	30-80CM		Lamelle	26	15	4	Dièdre	1	Unidir
	30-80CM		Lamelle	28	18	7	Lisse	3	Unidir
	30-80CM		Lamelle	23	10	8	Lisse	1	Unidir
	30-80CM		Lamelle	29	15	3	Cortical	3	Unidir
	30-80CM		Lamelle	25	16	4	Cortical	1	Unidir
	30-80CM		Lamelle	23	12	5	Lisse	2	Unidir
	30-80CM		Lamelle	24	14	3	Lisse	2	Unidir
	30-80CM		Lamelle	31	13	7	Absent	2	Unidir
	30-80CM		Lamelle	21	17	7	Lisse	2	Unidir
	30-80CM		Lamelle	28	15	6	Facetté	2	Unidir
	30-80CM		Lamelle	18	7	5	Lisse	1	Unidir
	30-80CM		Lamelle	28	14	6	Absent	2	Unidir
	30-80CM		Lamelle	21	10	2	Absent	2	Unidir
	30-80CM		Lamelle	27	11	5	Lisse	1	Unidir
	30-80CM		Lamelle	22	14	5	Lisse	3	Unidir
	30-80CM		Lamelle	20	13	5	Lisse	2	Unidir
	30-80CM		Lamelle	24	14	3	Absent	2	Unidir
	30-80CM		Lamelle	24	12	3	Facetté	3	Unidir
	96-120CM		Simple	23	15	8	Cortical	3	Bidir
	96-120CM		Simple	21	15	2	Cortical	1	Unidir
	96-120CM		Simple	34	38	9	Absent	4	Unidir	Court
	96-120CM		Simple	29	27	7	Lisse	1	Unidir
	96-120CM		Simple	28	24	7	Cortical	2	Unidir
	96-120CM		Simple	34	22	10	Facetté	2	Bidir
	96-120CM		Simple	23	11	8	Absent	1	Unidir
	96-120CM		Simple	29	34	9	Cortical	2	Unidir	Court
	96-120CM		Simple	20	11	4	Absent	1	Unidir
	96-120CM		Simple	25	22	4	Cortical	2	Unidir
	96-120CM			26.6	21.9	6.8
PAHON/SDG	96-120CM	36	Allongé	54	28	14	Facetté	2	Unidir	Latéro-distal		Usures	30°
PAHON/SDG	96-120CM	37	Allongé	45	33	12	Facetté	2	Unidir	Bilatéral		Usures	45°
PAHON/SDG	96-120CM	38	Allongé	89	33	11	Facetté	6	Unidir	Latéro-distal		Usures	40°
	96-120CM		Allongé	43	32	4	Facetté	2	Unidir
	96-120CM		Allongé	41	20	15	Cortical	1	Unidir
	96-120CM		Allongé	50	35	10	Lisse	5	Centri
	96-120CM		Allongé	41	40	9	Cortical	2	Unidir
	96-120CM		Allongé	49	34	12	Facetté	6	Centri
	96-120CM		Allongé	36	18	7	Cortical	1	Unidir	2
	96-120CM		Allongé	48	28	11	Lisse	2	Unidir
	96-120CM		Allongé	36	24	4	Cortical	3	Unidir
	96-120CM		Allongé	34	17	5	Lisse	3	Unidir
	96-120CM		Allongé	58	28	8	Cortical	4	Bidir
	96-120CM		Allongé	42	17	8	Facetté	3	Unidir
	96-120CM		Allongé	62	15	8	Facetté	3	Unidir
	96-120CM		Allongé	51	47	9	Facetté	3	Bidir
	96-120CM		Allongé	54	37	8	Facetté	4	Bidir
	96-120CM		Allongé	43	20	8	Lisse	3	Bidir
	96-120CM		Allongé	46	22	9	Cortical	1	Unidir
	96-120CM		Allongé	47	21	5	Facetté	3	Bidir
	96-120CM		Allongé	46	41	10	Facetté	2	Bidir
	96-120CM		Allongé	38	25	8	Cortical	3	Unidir
	96-120CM		Allongé	22	14	2	Facetté	3	Unidir
	96-120CM		Allongé	37	29	9	Cortical	5	Centri
	96-120CM		Allongé	42	34	10	Facetté	3	Bidir
			Allongé	34	25	7	Facetté	3	Centri
			Allongé	45.6923	27.5769	8.57692

## Sheet: NUCLEUS
SITE	COUCHE	N°	TYPE	LONG	LARG	EP	NEP	N de Face exploitée	Nbre de faces	Divers	Matiere 1ere
PAHON	60-70CM	71	NSB	41	25	23	2	2			Jaspe
		65	NSB	44	45	25	6	2			Jaspe
				42.5	35	24					Jaspe
		45	NSE	34	28	16	4	1			Jaspe
		70	NSE	43	23	19	6	3			Jaspe
		42	NSE	55	23	14	5	3			Jaspe
											Jaspe
SDG	80-96CM	1	NSB	72	27	28	13	3	4		Jaspe
	30-80CM	2	NSB	48	45	24	9	2	3	Cortex	Jaspe	Plane
	30-80CM	3	NSB	60	35	32	14	3	4	Naturel	Jaspe	Plane
	30-80CM	4	NSE	62	47	20	11	3	2	Cortex	Jaspe
	30-80CM	5	NSE	53	54	23	10	3	4	Cortex	Jaspe	Fragment Remontage
	30-80CM	6	NSB	58	34	24	11	3	4	Cortex	Jaspe	Plane
	30-80CM	7	NSE	54	37	12	4	2	2	Cortex	Jaspe	Levallois
	30-80CM	8	NSG	53	51	25	6	3	3	Cortex	Jaspe
	30-80CM	9	NSG	29	29	25	5	2	3		Quartz
	30-80CM	10	NSB	24	22	18	10	3	3	Cortex	Jaspe
	30-80CM	11	NSE	59	43	19	14	3	3	Cortex	Jaspe
	30-80CM	12	NSB	45	35	22	12	5	5		Jaspe
	30-80CM	13	NSE	54	37	15	13	2	2	Naturel	Jaspe	Levallois	Point d'impacte
	30-80CM	14	NSB	47	38	20	6	1	2	Cortex	Jaspe
	30-80CM	15	NSE	54	52	17	20	2	2	Cortex	Jaspe	Levallois	Point d'impacte
	30-80CM	16	NSB	56	39	21	10	3	3	Cortex	Jaspe	Levallois
	30-80CM	17	NSB	29	17	14	4	3	2	Cortex	Jaspe
	30-80CM	18	NSB	54	36	26	8	2	3	Cortex	Jaspe	Plane
	30-80CM	19	NSE	43	44	19	14	2	2	Cortex	Jaspe	Levallois	Point d'impacte
	30-80CM	20	NSG	31	28	25	3	2	4	Cortex	Quartz
		22	NSB	27	15	9	5	3	3		Jaspe
	30-80CM	21	NSG	51	47	33	5	2	2	Naturel	Quartz
	30-80CM			47.1905	37.381	21.0952
	96-120CM	23	NSB	45	37	22	2	3	2	Naturel	Jaspe
	96-120CM	24	NSB	33	18	18	5	3	3		Quartz

## Sheet: Utilisé et Retouché
SITE	Couche	NUMERO	Type d'éclats	LONGUEUR	LARGEUR	EPAISSEUR	TALON	NOMBRE DE NEGATIF	ORIENTATION	LOCALISATION R	Degré Retouche	FORMES
PAHON/SDG	30-80CM	9	Débo	40	28	16	Facetté	2	Bidir	Latéro-distal	60	Pointe
PAHON/SDG	30-80CM	10	Débo	44	32	14	Facetté	5	Multi	Prox	65	Pointe
PAHON/SDG	30-80CM	11	Simple	36	31	11	Cortical	3	Unidir	Latéro-distal	80	Pointe
PAHON/SDG	30-80CM	12	Débo	36	25	8	Lisse	2	Bidir	Téral	85	Usures Lat	35°
PAHON/SDG	30-80CM	15	Lame	58	29	9	Facetté	3	Unidir	Latéro-distal	35	encoche
PAHON/SDG	30-80CM	13	Lame	53	27	13	Lisse	3	Multi	Téral	60	Usures Lat	55°
PAHON/SDG	30-80CM	17	Débo	38	33	14	Cortical	3	Multi	Distal	45
PAHON/SDG	30-80CM	16	Court	37	44	13	Cortical	5	Bidir	Téral	45	Pointe
PAHON/SDG	30-80CM	14	Lame	50	34	12	Cortical	4	Bidir	Téral	85
PAHON/SDG				43.5556	31.4444	12.2222
PAHON/SDG	30-80CM	19	Macro	100	68	22	Absent
PAHON/SDG	30-80CM	20	Allongé	59	35	13	Cortical	5	Multi	Bilatéral		Usures	45°
PAHON/SDG	30-80CM	21	Allongé	39	22	7	Lisse	2	Unidir	Bilatéral		Usures	25°
PAHON/SDG	30-80CM	22	Allongé	32	28	9	Facetté	4	Multi	Bilatéral		Usures	30°
PAHON/SDG	30-80CM	23	Allongé	54	30	10	Cortical	2	Bidir	Bilatéral		Usures	30°
PAHON/SDG	30-80CM	18	Allongé	66	26	13	Lisse	2	Unidir	Latéro-distal		Usures	35°
PAHON/SDG	30-80CM	24	Allongé	53	23	4	Cortical	2	Unidir	Latéro-distal		Usures	20°
PAHON/SDG	30-80CM	25	Allongé	47	31	7	Lisse	2	Bidir	Bilatéral		Usures	35°
PAHON/SDG	30-80CM	26	Allongé	43	21	5	Facetté	2	Unidir	Bilatéral		Usures	25°
PAHON/SDG	30-80CM	31	Allongé	44	28	6	Facetté	3	Bidir	Bilatéral		Usures	35°
PAHON/SDG
PAHON/SDG	96-120CM	32	Allongé	67	25	6	Facetté	1	Unidir	Proximo-latéral	40-35°	Lame
PAHON/SDG	96-120CM	35	Débo	33	27	7	Facetté	3	Unidir	Distal		Usures	30°
PAHON/SDG	96-120CM	36	Allongé	54	28	14	Facetté	2	Unidir	Latéro-distal		Usures	30°
PAHON/SDG	96-120CM	37	Allongé	45	33	12	Facetté	2	Unidir	Bilatéral		Usures	45°
PAHON/SDG	96-120CM	38	Allongé	89	33	11	Facetté	6	Unidir	Latéro-distal		Usures	40°
